# Supplementary material for: First Episode Psychosis and Schizophrenia Are Systemic Neuro-Immune Disorders Triggered by a Biotic Stimulus in Individuals with Reduced Immune Regulation and Neuroprotection
Source: Cells. 2021 Oct 28;10(11):2929. doi: 10.3390/cells10112929 (PMC8616258; doi:10.3390/cells10112929)
Supplement: Supplementary file 1 [file cells-10-02929-s001.zip]

Archive with 1 entries (1 files):
- cells-1416449 supplementary after proof.pdf
